# Supplementary material for: Exploring the Roles of Dietary Herbal Essential Oils in Aquaculture: A Review
Source: Animals (Basel). 2022 Mar 24;12(7):823. doi: 10.3390/ani12070823 (PMC8996993; doi:10.3390/ani12070823)
Supplement: Supplementary file 1 [file animals-12-00823-s001.zip]

Archive with 1 entries (1 files):
- animals-1319855-supplementary.pdf
